# Supplementary material for: Highly Sensitive and Selective Detection of L-Tryptophan by ECL Using Boron-Doped Diamond Electrodes
Source: Sensors (Basel). 2024 Jun 4;24(11):3627. doi: 10.3390/s24113627 (PMC11175342; doi:10.3390/s24113627)
Supplement: Supplementary file 1 [file sensors-24-03627-s001.zip]

Archive with 1 entries (1 files):
- sensors-3036273-supplementary.pdf
